# Supplementary material for: Metabolic and ruck performance effects of a novel, light‐weight, energy‐dense ketogenic bar
Source: Exp Physiol. 2023 Mar 13;108(5):715–27. doi: 10.1113/EP091029 (PMC10988523; doi:10.1113/EP091029)
Supplement: Supplementary file 1 — Statistical Summary Document [file EPH-108-715-s001.xlsx]

## Sheet: Statistical Summary Table
Statistical Summary Document
Manuscript Title:	Metabolic and Ruck Performance Effects of a Novel, Light-Weight, Energy-Dense Ketogenic Bar.
Authors:	Alex Buga, Chris D. Crabtree, Justen T. Stoner, Drew D. Decker, Bradley T. Robinson, Madison L. Kackley, Teryn N. Sapper, Jeffrey D. Buxton, Dominic P. D’Agostino, Tyler S McClure, Anthony Berardi, Shawn Cline, Trevor Fleck, Jared Krout, Doran Newby, Andrew P. Koutnik,, Jeff S. Volek, Philip J. Prins*.
Animal model used, if applicable:	N/A
Underlying hypothesis:	Healthy recreationally-active males who consume a lipid-dense, pre-workout bar, would improve time-to-exhaustion rucking an isocaloric, carbohydrate-dense energy bar.
Definitions of ‘n’:	Total Sample Size; n = 29
Statistical summary table:
Experimental question number	Finding/ conclusion	Experimental location/variable	Mean value	Standard Deviation	n	Exact P value	Figure/table in which data are presented	Units	Data comparisons	Statistical test	Any other experimental factors	Comments
Multiple tests of the same question are shown in different rows		e.g. cortex vs cerebellum or genotype	(or other summary statistic)	(SD)	(value)	If P is considered significant against a stated confidence limit, authors may indicate this in bold.The exact value must be stated unless P is less than 0.0001, in which case < is permitted.			e.g. WT vs KO		e.g. subjects’ age or sex	e.g. observation
Time to Exhaustion Differences between KB and CB	No Significance	Steady-state treadmill	55	25	29	0.687	Figure 3 / Table 3	minutes	KB vs. CB	Dependent t-test	N/A
			54	22	29			minutes
Respiratory Exchange Ratio Differences between KB and CB	Significant	Respired Gases	0.85	0.05	29	<0.0001	Figure 3 / Table 3	VCO2/VO2	KB vs. CB	Dependent t-test	N/A
			0.91	0.06	29			VCO2/VO2
Carbohydrate Oxidation Rate Differences between KB and CB	Significant	Derived from Respired Gases	1.47	0.63	29	<0.0001	Figure 3 / Table 3	grams/min	KB vs. CB	Dependent t-test	N/A
			2.04	0.65	29			grams/min
Fat Oxidation Rate Differences between KB and CB	Significant	Derived from Respired Gases	0.52	0.23	29	<0.0001	Figure 3 / Table 3	grams/min	KB vs. CB	Dependent t-test	N/A
			0.35	0.26	29			grams/min
VCO2 between KB and CB	Significant	Respired Gases	1.85	0.39	29	0.024	Table 3	volume (L)	KB vs. CB	Dependent t-test	N/A
			1.97	0.37	29			volume (L)
Capillary R-BHB Repeated Measures ANOVA	Significant Time, Condition, Interaction	Capillary Blood	0.1966	0.16	29	<0.0001	Figure 4 / Table 4	mmol/L	KB vs. CB at Pre-EX	Bonferroni Post-hoc Test	N/A	The p-values represent the post-hoc tests following the significant interaction
			0.1034	0.03	29			mmol/L
			0.1828	0.07	29	<0.0001	Figure 4 / Table 4	mmol/L	KB vs. CB at EX	Bonferroni Post-hoc Test
			0.1	0.02	29			mmol/L
			0.2379	0.09	29	<0.0001	Figure 4 / Table 4	mmol/L	KB vs. CB at Post-EX	Bonferroni Post-hoc Test
			0.131	0.06	29			mmol/L
Capillary Lactate Repeated Measures ANOVA	Significant Time; No Significant Condition, Interaction	Capillary Blood	1.22192	0.352857	29		Figure 4 / Table 4	mmol/L	BL	Baseline Value	Conditions were grouped together at each timepoint	The main effect of time depicted in Figure 4 is from "BL to EX" AND "BL to Post-Ex"
			2.4781	0.304056	29	<0.0001		mmol/L	BL vs. EX	Bonferroni Post-hoc Test
			2.10419	0.0867338	29	<0.0001		mmol/L	BL vs. Post-EX
Subjective Thirst Repeated Measures ANOVA	Significant Time; No Significant Condition, Interaction	Survey	4.36207	0.024383	29		Figure 5 / Table 5	points	BL	Baseline Value	Conditions were grouped together at each timepoint	The main effect of time depicted in Figure 5 is from "BL to Pre-EX" AND "BL to Post-Ex"
			3.84483	0.170681	29	0.0347		points	BL vs. Pre-EX	Bonferroni Post-hoc Test
			5.67241	0.121915	29	<0.0001		points	BL vs. Post-EX
Subjective Fullness Repeated Measures ANOVA	Significant Time; No Significant Condition, Interaction	Survey	1.44828	0.097532	29		Figure 5 / Table 5	points	BL	Baseline Value	Conditions were grouped together at each timepoint	The main effect of time depicted in Figure 5 is from "BL to Pre-EX"
			3.37931	0.195064	29	<0.0001		points	BL vs. Pre-EX	Bonferroni Post-hoc Test
			2.22414	0.073149	29			points	BL vs. Post-EX	Post-EX Value
